# Supplementary material for: Peripheral artery disease mediating the effect of metabolic syndrome related diseases on lower limb ulcers: Mendelian randomization analysis
Source: Front Endocrinol (Lausanne). 2024 Feb 15;15:1345605. doi: 10.3389/fendo.2024.1345605 (PMC10905962; doi:10.3389/fendo.2024.1345605)
Supplement: Supplementary file 1 [file DataSheet_1.zip]

Archive with 37 entries (34 files):
- Supplementary/
- Supplementary/.DS_Store
- __MACOSX/Supplementary/._.DS_Store
- Supplementary/Supplementary document 1/
- __MACOSX/Supplementary/._Supplementary document 1
- Supplementary/Supplementary document 2/
- __MACOSX/Supplementary/._Supplementary document 2
- Supplementary/Supplementary document 1/Leave-one-out∩╝ÜSerum uric acid levels on ulcer.png
- __MACOSX/Supplementary/Supplementary document 1/._Leave-one-out∩╝ÜSerum uric acid levels on ulcer.png
- Supplementary/Supplementary document 1/.DS_Store
- __MACOSX/Supplementary/Supplementary document 1/._.DS_Store
- Supplementary/Supplementary document 1/Leave-one-out∩╝ÜBMI on PAD.png
- __MACOSX/Supplementary/Supplementary document 1/._Leave-one-out∩╝ÜBMI on PAD.png
- Supplementary/Supplementary document 1/Leave-one-out∩╝ÜT2D on ulcer.png
- __MACOSX/Supplementary/Supplementary document 1/._Leave-one-out∩╝ÜT2D on ulcer.png
- Supplementary/Supplementary document 1/Leave-one-out∩╝ÜT2D on PAD.png
- __MACOSX/Supplementary/Supplementary document 1/._Leave-one-out∩╝ÜT2D on PAD.png
- Supplementary/Supplementary document 1/Leave-one-out∩╝ÜHigh blood pressure on ulcer.png
- __MACOSX/Supplementary/Supplementary document 1/._Leave-one-out∩╝ÜHigh blood pressure on ulcer.png
- Supplementary/Supplementary document 1/Leave-one-out∩╝ÜBMI on ulcer.png
- __MACOSX/Supplementary/Supplementary document 1/._Leave-one-out∩╝ÜBMI on ulcer.png
- Supplementary/Supplementary document 1/Leave-one-out∩╝ÜSerum uric acid levels on PAD.png
- __MACOSX/Supplementary/Supplementary document 1/._Leave-one-out∩╝ÜSerum uric acid levels on PAD.png
- Supplementary/Supplementary document 1/Leave-one-out∩╝ÜPAD on ulcer.png
- __MACOSX/Supplementary/Supplementary document 1/._Leave-one-out∩╝ÜPAD on ulcer.png
- Supplementary/Supplementary document 1/Leave-one-out∩╝ÜHigh blood pressure on PAD.png
- __MACOSX/Supplementary/Supplementary document 1/._Leave-one-out∩╝ÜHigh blood pressure on PAD.png
- Supplementary/Supplementary document 2/.DS_Store
- __MACOSX/Supplementary/Supplementary document 2/._.DS_Store
- Supplementary/Supplementary document 2/After removal of outliers∩╝ÜT2D on lower limb ulcers.xlsx
- __MACOSX/Supplementary/Supplementary document 2/._After removal of outliers∩╝ÜT2D on lower limb ulcers.xlsx
- Supplementary/Supplementary document 2/After removal of outliers∩╝ÜT2D on PAD.xlsx
- __MACOSX/Supplementary/Supplementary document 2/._After removal of outliers∩╝ÜT2D on PAD.xlsx
- Supplementary/Supplementary document 2/After removal of outliers∩╝ÜBMI on PAD.xlsx
- __MACOSX/Supplementary/Supplementary document 2/._After removal of outliers∩╝ÜBMI on PAD.xlsx
- Supplementary/Supplementary document 2/After removal of outliers∩╝ÜSerum uric acid levels on PAD.xlsx
- __MACOSX/Supplementary/Supplementary document 2/._After removal of outliers∩╝ÜSerum uric acid levels on PAD.xlsx
