# Supplementary material for: Peripheral artery disease mediating the effect of metabolic syndrome related diseases on lower limb ulcers: Mendelian randomization analysis
Source: Front Endocrinol (Lausanne). 2024 Feb 15;15:1345605. doi: 10.3389/fendo.2024.1345605 (PMC10905962; doi:10.3389/fendo.2024.1345605)
Supplement: Supplementary file 1 [file DataSheet_1.zip › Supplementary/Supplementary document 2/After removal of outliers∩╝ÜT2D on lower limb ulcers.xlsx]

## Sheet: Sheet 1
	id.exposure	id.outcome	outcome	exposure	method	nsnp	b	se	pval	lo_ci	up_ci	or	or_lci95	or_uci95
1	ebi-a-GCST90018926	finn-b-L12_ULCERLOWLIMB	Ulcer of lower limb, not elsewhere classified || id:finn-b-L12_ULCERLOWLIMB	|| id:ebi-a-GCST90018926	MR Egger	479	0.156652	0.0751778	0.037714	0.00930376	0.304001	1.16959	1.00935	1.35527
2	ebi-a-GCST90018926	finn-b-L12_ULCERLOWLIMB	Ulcer of lower limb, not elsewhere classified || id:finn-b-L12_ULCERLOWLIMB	|| id:ebi-a-GCST90018926	Weighted median	479	0.170993	0.0688437	0.0129993	0.0360596	0.305927	1.18648	1.03672	1.35788
3	ebi-a-GCST90018926	finn-b-L12_ULCERLOWLIMB	Ulcer of lower limb, not elsewhere classified || id:finn-b-L12_ULCERLOWLIMB	|| id:ebi-a-GCST90018926	Inverse variance weighted	479	0.249386	0.0377143	3.77874e-11	0.175466	0.323306	1.28324	1.1918	1.38169
4	ebi-a-GCST90018926	finn-b-L12_ULCERLOWLIMB	Ulcer of lower limb, not elsewhere classified || id:finn-b-L12_ULCERLOWLIMB	|| id:ebi-a-GCST90018926	Simple mode	479	0.185576	0.171253	0.279075	-0.150081	0.521232	1.20391	0.860638	1.6841
5	ebi-a-GCST90018926	finn-b-L12_ULCERLOWLIMB	Ulcer of lower limb, not elsewhere classified || id:finn-b-L12_ULCERLOWLIMB	|| id:ebi-a-GCST90018926	Weighted mode	479	0.14467	0.087928	0.100561	-0.0276692	0.317008	1.15566	0.97271	1.37301
