# Supplementary material for: Peripheral artery disease mediating the effect of metabolic syndrome related diseases on lower limb ulcers: Mendelian randomization analysis
Source: Front Endocrinol (Lausanne). 2024 Feb 15;15:1345605. doi: 10.3389/fendo.2024.1345605 (PMC10905962; doi:10.3389/fendo.2024.1345605)
Supplement: Supplementary file 1 [file DataSheet_1.zip › Supplementary/Supplementary document 2/After removal of outliers∩╝ÜT2D on PAD.xlsx]

## Sheet: Sheet 1
	id.exposure	id.outcome	outcome	exposure	method	nsnp	b	se	pval	lo_ci	up_ci	or	or_lci95	or_uci95
1	ebi-a-GCST90018926	finn-b-I9_PAD	Peripheral artery disease || id:finn-b-I9_PAD	|| id:ebi-a-GCST90018926	MR Egger	475	0.176002	0.039797	1.21177e-05	0.0979996	0.254004	1.19244	1.10296	1.28918
2	ebi-a-GCST90018926	finn-b-I9_PAD	Peripheral artery disease || id:finn-b-I9_PAD	|| id:ebi-a-GCST90018926	Weighted median	475	0.229105	0.0350998	6.69849e-11	0.16031	0.297901	1.25747	1.17387	1.34703
3	ebi-a-GCST90018926	finn-b-I9_PAD	Peripheral artery disease || id:finn-b-I9_PAD	|| id:ebi-a-GCST90018926	Inverse variance weighted	475	0.23874	0.0199314	4.62988e-33	0.199674	0.277805	1.26965	1.221	1.32023
4	ebi-a-GCST90018926	finn-b-I9_PAD	Peripheral artery disease || id:finn-b-I9_PAD	|| id:ebi-a-GCST90018926	Simple mode	475	0.116357	0.0916105	0.204662	-0.0631995	0.295914	1.1234	0.938756	1.34435
5	ebi-a-GCST90018926	finn-b-I9_PAD	Peripheral artery disease || id:finn-b-I9_PAD	|| id:ebi-a-GCST90018926	Weighted mode	475	0.208053	0.0422825	1.19276e-06	0.125179	0.290926	1.23128	1.13335	1.33767
