# Supplementary material for: Peripheral artery disease mediating the effect of metabolic syndrome related diseases on lower limb ulcers: Mendelian randomization analysis
Source: Front Endocrinol (Lausanne). 2024 Feb 15;15:1345605. doi: 10.3389/fendo.2024.1345605 (PMC10905962; doi:10.3389/fendo.2024.1345605)
Supplement: Supplementary file 1 [file DataSheet_1.zip › Supplementary/Supplementary document 2/After removal of outliers∩╝ÜBMI on PAD.xlsx]

## Sheet: Sheet 1
	id.exposure	id.outcome	outcome	exposure	method	nsnp	b	se	pval	lo_ci	up_ci	or	or_lci95	or_uci95
1	ebi-a-GCST90018947	finn-b-I9_PAD	Peripheral artery disease || id:finn-b-I9_PAD	|| id:ebi-a-GCST90018947	MR Egger	743	0.227772	0.146862	0.121346	-0.0600773	0.515621	1.2558	0.941692	1.67468
2	ebi-a-GCST90018947	finn-b-I9_PAD	Peripheral artery disease || id:finn-b-I9_PAD	|| id:ebi-a-GCST90018947	Weighted median	743	0.297228	0.106006	0.00504895	0.0894575	0.504999	1.34612	1.09358	1.65698
3	ebi-a-GCST90018947	finn-b-I9_PAD	Peripheral artery disease || id:finn-b-I9_PAD	|| id:ebi-a-GCST90018947	Inverse variance weighted	743	0.347201	0.0560648	5.90889e-10	0.237314	0.457088	1.4151	1.26784	1.57947
4	ebi-a-GCST90018947	finn-b-I9_PAD	Peripheral artery disease || id:finn-b-I9_PAD	|| id:ebi-a-GCST90018947	Simple mode	743	0.1424	0.314911	0.651263	-0.474825	0.759624	1.15304	0.621994	2.13747
5	ebi-a-GCST90018947	finn-b-I9_PAD	Peripheral artery disease || id:finn-b-I9_PAD	|| id:ebi-a-GCST90018947	Weighted mode	743	0.312572	0.161933	0.0539563	-0.00481709	0.629961	1.36694	0.995194	1.87754
