# Supplementary material for: Peripheral artery disease mediating the effect of metabolic syndrome related diseases on lower limb ulcers: Mendelian randomization analysis
Source: Front Endocrinol (Lausanne). 2024 Feb 15;15:1345605. doi: 10.3389/fendo.2024.1345605 (PMC10905962; doi:10.3389/fendo.2024.1345605)
Supplement: Supplementary file 1 [file DataSheet_1.zip › Supplementary/Supplementary document 2/After removal of outliers∩╝ÜSerum uric acid levels on PAD.xlsx]

## Sheet: Sheet 1
	id.exposure	id.outcome	outcome	exposure	method	nsnp	b	se	pval	lo_ci	up_ci	or	or_lci95	or_uci95
1	ebi-a-GCST90018977	finn-b-I9_PAD	Peripheral artery disease || id:finn-b-I9_PAD	|| id:ebi-a-GCST90018977	MR Egger	545	0.0944635	0.08262	0.253398	-0.0674718	0.256399	1.09907	0.934754	1.29227
2	ebi-a-GCST90018977	finn-b-I9_PAD	Peripheral artery disease || id:finn-b-I9_PAD	|| id:ebi-a-GCST90018977	Weighted median	545	0.138388	0.0950055	0.145218	-0.0478227	0.324599	1.14842	0.953303	1.38348
3	ebi-a-GCST90018977	finn-b-I9_PAD	Peripheral artery disease || id:finn-b-I9_PAD	|| id:ebi-a-GCST90018977	Inverse variance weighted	545	0.198559	0.0528909	0.000173952	0.0948926	0.302225	1.21964	1.09954	1.35287
4	ebi-a-GCST90018977	finn-b-I9_PAD	Peripheral artery disease || id:finn-b-I9_PAD	|| id:ebi-a-GCST90018977	Simple mode	545	0.335804	0.228134	0.14161	-0.111339	0.782947	1.39906	0.894636	2.18791
5	ebi-a-GCST90018977	finn-b-I9_PAD	Peripheral artery disease || id:finn-b-I9_PAD	|| id:ebi-a-GCST90018977	Weighted mode	545	0.128852	0.0927783	0.165457	-0.0529934	0.310698	1.13752	0.948386	1.36438
